# Supplementary material for: A new species of Hessebius Verhoeff, 1941 (Lithobiomorpha, Lithobiidae) from China with a key to species
Source: Biodivers Data J. 2021 Aug 18;9:e72336. doi: 10.3897/BDJ.9.e72336 (PMC8387307; doi:10.3897/BDJ.9.e72336)
Supplement: XML Treatment for Hessebius crassifemoralis [file BDJ.9.e72336-treatment1.xml]

<!DOCTYPE tp:taxon-treatment
  PUBLIC "-//TaxonX//DTD Taxonomic Treatment Publishing DTD v0 20100105//EN" "tax-treatment-NSO.dtd">
<tp:taxon-treatment xmlns:tp="http://www.plazi.org/taxpub"><tp:treatment-meta><mixed-citation publication-type="journal"><person-group><name><surname>Pei</surname><given-names>Sujian</given-names></name><name><surname>Ma</surname><given-names>Huiqin</given-names></name><name><surname>Lu</surname><given-names>Yanmin</given-names></name><name><surname>Liu</surname><given-names>Haipeng</given-names></name><name><surname>Liang</surname><given-names>Kuijing</given-names></name></person-group><article-title>A new species of <italic><tp:taxon-name><tp:taxon-name-part taxon-name-part-type="genus" reg="Hessebius">Hessebius</tp:taxon-name-part></tp:taxon-name></italic> Verhoeff, 1941 (<tp:taxon-name><tp:taxon-name-part taxon-name-part-type="order">Lithobiomorpha</tp:taxon-name-part></tp:taxon-name>, <tp:taxon-name><tp:taxon-name-part taxon-name-part-type="family">Lithobiidae</tp:taxon-name-part></tp:taxon-name>) from China with a key to species</article-title><source>Biodivers Data J</source><day>18</day><month>8</month><year>2021</year><volume>9</volume><pub-id pub-id-type="doi">10.3897/BDJ.9.e72336</pub-id></mixed-citation></tp:treatment-meta><tp:nomenclature><tp:taxon-name>
            <object-id xmlns:xlink="http://www.w3.org/1999/xlink" content-type="arpha" xlink:type="simple">6052AC1A-AB01-5DF2-945C-D73F732AC739</object-id>
            <tp:taxon-name-part taxon-name-part-type="genus">Hessebius</tp:taxon-name-part>
            <tp:taxon-name-part taxon-name-part-type="species">crassifemoralis</tp:taxon-name-part>
            <object-id xmlns:xlink="http://www.w3.org/1999/xlink" content-type="zoobank" xlink:type="simple" object-id-type="ZooBank">293BB0D6-D9DA-4971-8017-430612B8B6C0</object-id>
          </tp:taxon-name><tp:taxon-authority>Pei, Ma, Lu, Liu &amp; Liang, 2021</tp:taxon-authority><tp:taxon-status xmlns:xlink="http://www.w3.org/1999/xlink" xlink:type="simple">sp. n.</tp:taxon-status></tp:nomenclature><tp:treatment-sec sec-type="materials"><title>Materials</title><list list-type="alpha-lower" list-content="occurrences"><list-item><p><bold>Type status:</bold><named-content xmlns:xlink="http://www.w3.org/1999/xlink" content-type="dwc:typeStatus" xlink:type="simple">Holotype</named-content>. <bold>Occurrence:</bold> recordedBy: <named-content xmlns:xlink="http://www.w3.org/1999/xlink" content-type="dwc:recordedBy" xlink:type="simple">Pei, Ma, Lu, Liu &amp; Liang</named-content>; individualCount: <named-content xmlns:xlink="http://www.w3.org/1999/xlink" content-type="dwc:individualCount" xlink:type="simple">1</named-content>; sex: <named-content xmlns:xlink="http://www.w3.org/1999/xlink" content-type="dwc:sex" xlink:type="simple">male</named-content>; lifeStage: <named-content xmlns:xlink="http://www.w3.org/1999/xlink" content-type="dwc:lifeStage" xlink:type="simple">adult</named-content>; <bold>Taxon:</bold> scientificName: <named-content xmlns:xlink="http://www.w3.org/1999/xlink" content-type="dwc:scientificName" xlink:type="simple"><italic><tp:taxon-name><tp:taxon-name-part taxon-name-part-type="genus" reg="Hessebius">Hessebius</tp:taxon-name-part><tp:taxon-name-part taxon-name-part-type="species" reg="crassifemoralis">crassifemoralis</tp:taxon-name-part></tp:taxon-name></italic></named-content>; kingdom: <named-content xmlns:xlink="http://www.w3.org/1999/xlink" content-type="dwc:kingdom" xlink:type="simple"><tp:taxon-name><tp:taxon-name-part taxon-name-part-type="kingdom">Animalia</tp:taxon-name-part></tp:taxon-name></named-content>; phylum: <named-content xmlns:xlink="http://www.w3.org/1999/xlink" content-type="dwc:phylum" xlink:type="simple"><tp:taxon-name><tp:taxon-name-part taxon-name-part-type="phylum">Arthropoda</tp:taxon-name-part></tp:taxon-name></named-content>; class: <named-content xmlns:xlink="http://www.w3.org/1999/xlink" content-type="dwc:class" xlink:type="simple"><tp:taxon-name><tp:taxon-name-part taxon-name-part-type="class">Chilopoda</tp:taxon-name-part></tp:taxon-name></named-content>; order: <named-content xmlns:xlink="http://www.w3.org/1999/xlink" content-type="dwc:order" xlink:type="simple"><tp:taxon-name><tp:taxon-name-part taxon-name-part-type="order">Lithobiomorpha</tp:taxon-name-part></tp:taxon-name></named-content>; family: <named-content xmlns:xlink="http://www.w3.org/1999/xlink" content-type="dwc:family" xlink:type="simple"><tp:taxon-name><tp:taxon-name-part taxon-name-part-type="family">Lithobiidae</tp:taxon-name-part></tp:taxon-name></named-content>; genus: <named-content xmlns:xlink="http://www.w3.org/1999/xlink" content-type="dwc:genus" xlink:type="simple"><tp:taxon-name><tp:taxon-name-part taxon-name-part-type="genus">Hessebius</tp:taxon-name-part></tp:taxon-name></named-content>; taxonRank: <named-content xmlns:xlink="http://www.w3.org/1999/xlink" content-type="dwc:taxonRank" xlink:type="simple">species</named-content>; taxonomicStatus: <named-content xmlns:xlink="http://www.w3.org/1999/xlink" content-type="dwc:taxonomicStatus" xlink:type="simple">species</named-content>; <bold>Location:</bold> continent: <named-content xmlns:xlink="http://www.w3.org/1999/xlink" content-type="dwc:continent" xlink:type="simple">Asia</named-content>; country: <named-content xmlns:xlink="http://www.w3.org/1999/xlink" content-type="dwc:country" xlink:type="simple">China</named-content>; stateProvince: <named-content xmlns:xlink="http://www.w3.org/1999/xlink" content-type="dwc:stateProvince" xlink:type="simple">Hebei</named-content>; county: <named-content xmlns:xlink="http://www.w3.org/1999/xlink" content-type="dwc:county" xlink:type="simple">Taocheng</named-content>; locality: <named-content xmlns:xlink="http://www.w3.org/1999/xlink" content-type="dwc:locality" xlink:type="simple">Longyuan hotel, Hebei Hengshui Lake National Nature Reserve, Hebei Province, China</named-content>; verbatimElevation: <named-content xmlns:xlink="http://www.w3.org/1999/xlink" content-type="dwc:verbatimElevation" xlink:type="simple">24 m a.s.l.</named-content>; decimalLatitude: <named-content xmlns:xlink="http://www.w3.org/1999/xlink" content-type="dwc:decimalLatitude" xlink:type="simple">37.649011</named-content>; decimalLongitude: <named-content xmlns:xlink="http://www.w3.org/1999/xlink" content-type="dwc:decimalLongitude" xlink:type="simple">115.659337</named-content>; <bold>Identification:</bold> identifiedBy: <named-content xmlns:xlink="http://www.w3.org/1999/xlink" content-type="dwc:identifiedBy" xlink:type="simple">Huiqin Ma</named-content>; dateIdentified: <named-content xmlns:xlink="http://www.w3.org/1999/xlink" content-type="dwc:dateIdentified" xlink:type="simple">2020</named-content>; <bold>Event:</bold> eventDate: <named-content xmlns:xlink="http://www.w3.org/1999/xlink" content-type="dwc:eventDate" xlink:type="simple">24/07/2020</named-content>; <bold>Record Level:</bold> collectionCode: <named-content xmlns:xlink="http://www.w3.org/1999/xlink" content-type="dwc:collectionCode" xlink:type="simple"><tp:taxon-name><tp:taxon-name-part taxon-name-part-type="subphylum">Myriapoda</tp:taxon-name-part></tp:taxon-name></named-content>; basisOfRecord: <named-content xmlns:xlink="http://www.w3.org/1999/xlink" content-type="dwc:basisOfRecord" xlink:type="simple">PreservedSpecimen</named-content></p></list-item><list-item><p><bold>Type status:</bold><named-content xmlns:xlink="http://www.w3.org/1999/xlink" content-type="dwc:typeStatus" xlink:type="simple">Paratype</named-content>. <bold>Occurrence:</bold> recordedBy: <named-content xmlns:xlink="http://www.w3.org/1999/xlink" content-type="dwc:recordedBy" xlink:type="simple">Pei, Ma, Lu, Liu &amp; Liang</named-content>; individualCount: <named-content xmlns:xlink="http://www.w3.org/1999/xlink" content-type="dwc:individualCount" xlink:type="simple">7</named-content>; sex: <named-content xmlns:xlink="http://www.w3.org/1999/xlink" content-type="dwc:sex" xlink:type="simple">6 male and 1 female</named-content>; lifeStage: <named-content xmlns:xlink="http://www.w3.org/1999/xlink" content-type="dwc:lifeStage" xlink:type="simple">adult</named-content>; <bold>Taxon:</bold> scientificName: <named-content xmlns:xlink="http://www.w3.org/1999/xlink" content-type="dwc:scientificName" xlink:type="simple"><italic><tp:taxon-name><tp:taxon-name-part taxon-name-part-type="genus" reg="Hessebius">Hessebius</tp:taxon-name-part><tp:taxon-name-part taxon-name-part-type="species" reg="crassifemoralis">crassifemoralis</tp:taxon-name-part></tp:taxon-name></italic></named-content>; kingdom: <named-content xmlns:xlink="http://www.w3.org/1999/xlink" content-type="dwc:kingdom" xlink:type="simple"><tp:taxon-name><tp:taxon-name-part taxon-name-part-type="kingdom">Animalia</tp:taxon-name-part></tp:taxon-name></named-content>; phylum: <named-content xmlns:xlink="http://www.w3.org/1999/xlink" content-type="dwc:phylum" xlink:type="simple"><tp:taxon-name><tp:taxon-name-part taxon-name-part-type="phylum">Arthropoda</tp:taxon-name-part></tp:taxon-name></named-content>; class: <named-content xmlns:xlink="http://www.w3.org/1999/xlink" content-type="dwc:class" xlink:type="simple"><tp:taxon-name><tp:taxon-name-part taxon-name-part-type="class">Chilopoda</tp:taxon-name-part></tp:taxon-name></named-content>; order: <named-content xmlns:xlink="http://www.w3.org/1999/xlink" content-type="dwc:order" xlink:type="simple"><tp:taxon-name><tp:taxon-name-part taxon-name-part-type="order">Lithobiomorpha</tp:taxon-name-part></tp:taxon-name></named-content>; family: <named-content xmlns:xlink="http://www.w3.org/1999/xlink" content-type="dwc:family" xlink:type="simple"><tp:taxon-name><tp:taxon-name-part taxon-name-part-type="family">Lithobiidae</tp:taxon-name-part></tp:taxon-name></named-content>; genus: <named-content xmlns:xlink="http://www.w3.org/1999/xlink" content-type="dwc:genus" xlink:type="simple"><tp:taxon-name><tp:taxon-name-part taxon-name-part-type="genus">Hessebius</tp:taxon-name-part></tp:taxon-name></named-content>; taxonRank: <named-content xmlns:xlink="http://www.w3.org/1999/xlink" content-type="dwc:taxonRank" xlink:type="simple">species</named-content>; taxonomicStatus: <named-content xmlns:xlink="http://www.w3.org/1999/xlink" content-type="dwc:taxonomicStatus" xlink:type="simple">species</named-content>; <bold>Location:</bold> continent: <named-content xmlns:xlink="http://www.w3.org/1999/xlink" content-type="dwc:continent" xlink:type="simple">Asia</named-content>; country: <named-content xmlns:xlink="http://www.w3.org/1999/xlink" content-type="dwc:country" xlink:type="simple">China</named-content>; stateProvince: <named-content xmlns:xlink="http://www.w3.org/1999/xlink" content-type="dwc:stateProvince" xlink:type="simple">Hebei</named-content>; county: <named-content xmlns:xlink="http://www.w3.org/1999/xlink" content-type="dwc:county" xlink:type="simple">Taocheng</named-content>; locality: <named-content xmlns:xlink="http://www.w3.org/1999/xlink" content-type="dwc:locality" xlink:type="simple">Longyuan hotel, Hebei Hengshui Lake National Nature Reserve, Hebei Province, China</named-content>; verbatimElevation: <named-content xmlns:xlink="http://www.w3.org/1999/xlink" content-type="dwc:verbatimElevation" xlink:type="simple">24 m a.s.l.</named-content>; decimalLatitude: <named-content xmlns:xlink="http://www.w3.org/1999/xlink" content-type="dwc:decimalLatitude" xlink:type="simple">37.649011</named-content>; decimalLongitude: <named-content xmlns:xlink="http://www.w3.org/1999/xlink" content-type="dwc:decimalLongitude" xlink:type="simple">115.659337</named-content>; <bold>Identification:</bold> identifiedBy: <named-content xmlns:xlink="http://www.w3.org/1999/xlink" content-type="dwc:identifiedBy" xlink:type="simple">Huiqin Ma</named-content>; dateIdentified: <named-content xmlns:xlink="http://www.w3.org/1999/xlink" content-type="dwc:dateIdentified" xlink:type="simple">2020</named-content>; <bold>Event:</bold> eventDate: <named-content xmlns:xlink="http://www.w3.org/1999/xlink" content-type="dwc:eventDate" xlink:type="simple">24/07/2020</named-content>; <bold>Record Level:</bold> collectionCode: <named-content xmlns:xlink="http://www.w3.org/1999/xlink" content-type="dwc:collectionCode" xlink:type="simple"><tp:taxon-name><tp:taxon-name-part taxon-name-part-type="subphylum">Myriapoda</tp:taxon-name-part></tp:taxon-name></named-content>; basisOfRecord: <named-content xmlns:xlink="http://www.w3.org/1999/xlink" content-type="dwc:basisOfRecord" xlink:type="simple">PreservedSpecimen</named-content></p></list-item><list-item><p><bold>Type status:</bold><named-content xmlns:xlink="http://www.w3.org/1999/xlink" content-type="dwc:typeStatus" xlink:type="simple">Other material</named-content>. <bold>Occurrence:</bold> recordedBy: <named-content xmlns:xlink="http://www.w3.org/1999/xlink" content-type="dwc:recordedBy" xlink:type="simple">Pei, Ma, Lu, Liu &amp; Liang</named-content>; lifeStage: <named-content xmlns:xlink="http://www.w3.org/1999/xlink" content-type="dwc:lifeStage" xlink:type="simple">adult</named-content>; <bold>Taxon:</bold> scientificName: <named-content xmlns:xlink="http://www.w3.org/1999/xlink" content-type="dwc:scientificName" xlink:type="simple"><italic><tp:taxon-name><tp:taxon-name-part taxon-name-part-type="genus" reg="Hessebius">Hessebius</tp:taxon-name-part><tp:taxon-name-part taxon-name-part-type="species" reg="crassifemoralis">crassifemoralis</tp:taxon-name-part></tp:taxon-name></italic></named-content>; kingdom: <named-content xmlns:xlink="http://www.w3.org/1999/xlink" content-type="dwc:kingdom" xlink:type="simple"><tp:taxon-name><tp:taxon-name-part taxon-name-part-type="kingdom">Animalia</tp:taxon-name-part></tp:taxon-name></named-content>; phylum: <named-content xmlns:xlink="http://www.w3.org/1999/xlink" content-type="dwc:phylum" xlink:type="simple"><tp:taxon-name><tp:taxon-name-part taxon-name-part-type="phylum">Arthropoda</tp:taxon-name-part></tp:taxon-name></named-content>; class: <named-content xmlns:xlink="http://www.w3.org/1999/xlink" content-type="dwc:class" xlink:type="simple"><tp:taxon-name><tp:taxon-name-part taxon-name-part-type="class">Chilopoda</tp:taxon-name-part></tp:taxon-name></named-content>; order: <named-content xmlns:xlink="http://www.w3.org/1999/xlink" content-type="dwc:order" xlink:type="simple"><tp:taxon-name><tp:taxon-name-part taxon-name-part-type="order">Lithobiomorpha</tp:taxon-name-part></tp:taxon-name></named-content>; family: <named-content xmlns:xlink="http://www.w3.org/1999/xlink" content-type="dwc:family" xlink:type="simple"><tp:taxon-name><tp:taxon-name-part taxon-name-part-type="family">Lithobiidae</tp:taxon-name-part></tp:taxon-name></named-content>; genus: <named-content xmlns:xlink="http://www.w3.org/1999/xlink" content-type="dwc:genus" xlink:type="simple"><tp:taxon-name><tp:taxon-name-part taxon-name-part-type="genus">Hessebius</tp:taxon-name-part></tp:taxon-name></named-content>; taxonRank: <named-content xmlns:xlink="http://www.w3.org/1999/xlink" content-type="dwc:taxonRank" xlink:type="simple">species</named-content>; taxonomicStatus: <named-content xmlns:xlink="http://www.w3.org/1999/xlink" content-type="dwc:taxonomicStatus" xlink:type="simple">species</named-content>; <bold>Location:</bold> continent: <named-content xmlns:xlink="http://www.w3.org/1999/xlink" content-type="dwc:continent" xlink:type="simple">Asia</named-content>; country: <named-content xmlns:xlink="http://www.w3.org/1999/xlink" content-type="dwc:country" xlink:type="simple">China</named-content>; stateProvince: <named-content xmlns:xlink="http://www.w3.org/1999/xlink" content-type="dwc:stateProvince" xlink:type="simple">Hebei</named-content>; county: <named-content xmlns:xlink="http://www.w3.org/1999/xlink" content-type="dwc:county" xlink:type="simple">Jizhou</named-content>; locality: <named-content xmlns:xlink="http://www.w3.org/1999/xlink" content-type="dwc:locality" xlink:type="simple">Weitun town, Jizhou County, Hengshui City, Hebei Province, China</named-content>; verbatimElevation: <named-content xmlns:xlink="http://www.w3.org/1999/xlink" content-type="dwc:verbatimElevation" xlink:type="simple">23 m a.s.l.</named-content>; decimalLatitude: <named-content xmlns:xlink="http://www.w3.org/1999/xlink" content-type="dwc:decimalLatitude" xlink:type="simple">37.608275</named-content>; decimalLongitude: <named-content xmlns:xlink="http://www.w3.org/1999/xlink" content-type="dwc:decimalLongitude" xlink:type="simple">115.640952</named-content>; <bold>Identification:</bold> identifiedBy: <named-content xmlns:xlink="http://www.w3.org/1999/xlink" content-type="dwc:identifiedBy" xlink:type="simple">Huiqin Ma</named-content>; dateIdentified: <named-content xmlns:xlink="http://www.w3.org/1999/xlink" content-type="dwc:dateIdentified" xlink:type="simple">2020</named-content>; <bold>Event:</bold> eventDate: <named-content xmlns:xlink="http://www.w3.org/1999/xlink" content-type="dwc:eventDate" xlink:type="simple">21/04/2013</named-content>; <bold>Record Level:</bold> collectionCode: <named-content xmlns:xlink="http://www.w3.org/1999/xlink" content-type="dwc:collectionCode" xlink:type="simple"><tp:taxon-name><tp:taxon-name-part taxon-name-part-type="subphylum">Myriapoda</tp:taxon-name-part></tp:taxon-name></named-content>; basisOfRecord: <named-content xmlns:xlink="http://www.w3.org/1999/xlink" content-type="dwc:basisOfRecord" xlink:type="simple">PreservedSpecimen</named-content></p></list-item></list></tp:treatment-sec><tp:treatment-sec sec-type="Description"><title>Description</title><p>Body (Fig. <xref ref-type="fig" rid="F7315082">1</xref>A). 9.9–15.2 mm long, cephalic plate 1.1–1.4 mm long, 1.2–1.4 mm wide.</p><p>Colour. Antennae chestnut-brown, the base nodes a deeper shade, the chestnut-brown gradually becomes yellow-brown at the end of articles 3–5, terminal article yellow brown; tergites yellow-brown with brownish hue, cephalic plate, TT13–15 deep red-brown; pleural region pale grey with pale purple hue; sternites pale yellow-brown; distal part of forcipules dark brown; basal and proximal parts of forcipules and forcipular coxosternite and SS14 and 15 yellow-brown; all legs pale yellow-brown with pale blackish hue; tarsus 1 of tibia yellow-brown, tarsus 2 more yellow on all legs.</p><p>Antennae. 18–23 articles, but antennae were damaged in the most part of the specimens examined and only eleven appear complete, usually 19–21 articles. Length of first antennal article slightly longer than width of the base, length of the remaining articles obviously larger than wide, the distalmost articles still significantly longer than wide, 2.3–3.1 times as long as wide; abundant setae on the antennal surface, fewer on the basal articles, gradual increasing in density to approximately the fifth article, then more or less constant.</p><p>Cephalic plate. Smooth, convex, slightly wider than long; tiny setae emerging from pores scattered very sparsely over the whole surface; frontal marginal ridge with shallow anterior median furrow; short to long setae scattered along the marginal ridge of the cephalic plate; lateral marginal ridge discontinuous, posterior margin continuous, almost straight, evidently wider than lateral marginal ridge (Fig. <xref ref-type="fig" rid="F7315082">1</xref>B).</p><p>Ocelli. Six to seven (commonly seven) oval to rounded ocelli on each side, from small to large, arranged in three irregular rows, the posterior ocellus the largest. Ventral ocelli slightly smaller than the dorsal, domed, translucent and usually darkly pigmented (Fig. <xref ref-type="fig" rid="F7315082">1</xref>C).</p><p>Tömösváry’s organ (Fig. <xref ref-type="fig" rid="F7315082">1</xref>C). Close to the ocelli, situated at anterolateral margin of the cephalic plate, the surrounding sclerotised area narrow, moderately smaller than the adjoining ocelli.</p><p>Coxosternite. Subtrapezoidal (Fig. <xref ref-type="fig" rid="F7315082">1</xref>D), anterior margin narrow, lateral margins slightly longer than medial margins; median diastema moderately deep, a narrow V-shape; anterior margin with 2+2 acute triangular teeth; porodonts slightly thicker, just posterolateral and separated from the lateral tooth, with slight bulge at base (Fig. <xref ref-type="fig" rid="F7315082">1</xref>D, E); long scattered setae on the ventral side of coxosternite, longer setae near the dental margin.</p><p>Tergites. Smooth, without wrinkles, dorsum slightly convex; short to long tiny setae emerging from pores scattered sparsely over the entire surface, near the margin with few long setae; TT1 and 3 narrower than the cephalic plate, T3 wider than the T1. T1 narrower postero-laterally than antero-laterally, generally inverted trapezoidal; lateral marginal ridges of all tergites continuous. Posterior margin of TT1, 3 and 5 continuous, posterior margin of TT8, 10, 12 and 14 discontinuous; posterior margin of TT1 and 3 straight, posterior marginal ridge of TT3 and 5 slightly concave, TT8, 10, 12 and 14 concave (Fig. <xref ref-type="fig" rid="F7315082">1</xref>A). Posterior angles of all tergites rounded, without triangular projections. From short to long, but miniscule setae scattered very sparsely over the surface.</p><p>Sternites. Posterior side of sternites narrower than anterior, generally inverted trapezoidal, smooth; setae emerging from sparsely scattered pores on the surface and lateral margin, very few short setae scattered sparsely among them; two pairs of approximately symmetrically arranged long setae on middle parts of anterior part of each sternite; with 2–5 very long setae in the anterior angles and with 1–3 very long setae in the posterior angles.</p><p>Legs. Relative robust, tarsi fused on legs 1–13, well-defined on legs 14–15. All legs with moderately long curved claws; legs 1–13 with anterior and posterior accessory spurs, anterior accessory spurs moderately long and slender, forming a moderately small angle with the claw, posterior accessory spurs slightly more robust, forming a comparatively large angle with the claw; lacking accessory spurs of legs 14 and 15. From short to long setae sparsely scattered over the surface of coxa, trochanter, prefemur, femur and tibia of all legs, more setae on the tarsal surfaces; setae on the dorsal and ventral surfaces slightly longer than the anterior and posterior; some thicker setae arranged in one row on the ventral surfaces of tarsi of legs 1–13, with setae significantly reduced on legs 14 and 15. Legs 14 and 15 thicker than the anterior legs in both of the female and male, male legs 15 thicker and stronger than those of the female, with a shallow longitudinal groove on the dorsal surfaces of femur and tibia of the male legs 14 and 15 (Fig. <xref ref-type="fig" rid="F7323232">2</xref>F, G). Ta2 3.7–5.6 times longer than wide, Ta2 57.6%–79.2% length of Ta1 on legs 15 in female; Ta2 4.0–5.4 times longer than wide, Ta2 70.3%–83.5% length of Ta1 on legs 15 in male. Leg plectrotaxy given in Table <xref ref-type="table" rid="T7323265">1</xref> and Table <xref ref-type="table" rid="T7323283">2</xref>.</p><p>Coxal pores. 3–5 in a row, 5-4-4-4(5) in female, 4-5-5(4)-4 and 3-4-4-3 in male; slightly oval or round, commonly round, coxal pore field set in a relatively shallow groove, the coxal pore-field fringe with a slight prominence and moderately long setae sparsely scattered over the surface.</p><p>Female. S15 anterior margin broader than posterior, generally an inverted trapezoid, pos­tero-medially concave. Moderately long setae sparsely scattered on S15 surface. Surface of the lateral sternal margin of genital segment well chitinised, posterior mar­gin of genital sternite deeply concave between condyles of gonopods, except for a small, median tongue-shaped bulge. Relatively long setae very sparsely scattered over ventral surface of the genital segment, slightly more setae on posterior part, especially along the posterior edge. Gonopods: first article fairly broad, bearing many moderately long setae; with 3+3 small coniform spurs, inner spur slightly smaller than the outer (Fig. <xref ref-type="fig" rid="F7323232">2</xref>A); second article with four or five long setae in the ventral, arranged in three irregular rows; three or four robust spines lying dorsally on the posterior part of the external margin, extending backwards and forming a moderately transparent protuberance; third article with three or four long setae in the ventral, three robust spines lying dorsally on the posterior part of the external margin, with a bidentate apical claw, with a very small subtriangular long pointed denticle on the ventral margin (Fig. <xref ref-type="fig" rid="F7323232">2</xref>B-D).</p><p>Male. S 15 posterior margin narrower than anterior, postero-medially straight, sparsely covered with long setae; sternite of genital segment evidently smaller than the female, usually sclerotised; posterior margin deeply concave between the gonopods, without medial bulge. Short to long setae equally scattered on the ventral surface of the genital segment. Gonopods short and small, appearing as small finger-like bulges, with two long setae, apically slightly sclerotised (Fig. <xref ref-type="fig" rid="F7323232">2</xref>E).</p></tp:treatment-sec><tp:treatment-sec><!--Section generated to contain objects referenced in tp:taxon-treatment.--><fig id="F7315082" position="float" orientation="portrait"><object-id xmlns:xlink="http://www.w3.org/1999/xlink" content-type="arpha" xlink:type="simple">AAD4CFF2-21D4-561E-A317-05ED4EA5E7AA</object-id><object-id xmlns:xlink="http://www.w3.org/1999/xlink" content-type="doi" xlink:type="simple">10.3897/BDJ.9.e72336.figure1</object-id><label>Figure 1.</label><caption><p><italic><tp:taxon-name><tp:taxon-name-part taxon-name-part-type="genus" reg="Hessebius">Hessebius</tp:taxon-name-part><tp:taxon-name-part taxon-name-part-type="species" reg="crassifemoralis">crassifemoralis</tp:taxon-name-part></tp:taxon-name></italic> sp. nov. <bold>A.</bold> habitus, dorsal view, male holotype; <bold>B.</bold> cephalic plate, dorsal view, male holotype; <bold>C.</bold> ocelli and Tömösváry’s organ (To), lateral view, female paratype; <bold>D.</bold> cephalic plate, ventral view, male holotype; <bold>E.</bold> forcipular coxosternite, ventral view, male holotype.</p></caption><graphic xmlns:xlink="http://www.w3.org/1999/xlink" xlink:href="bdj-09-e72336-g001.jpg" position="float" id="oo_563393.jpg" orientation="portrait" xlink:type="simple"><uri content-type="original_file" xlink:type="simple">https://binary.pensoft.net/fig/563393</uri></graphic></fig><fig id="F7323232" position="float" orientation="portrait"><object-id xmlns:xlink="http://www.w3.org/1999/xlink" content-type="arpha" xlink:type="simple">56D3170D-CF48-5EB1-9D3E-E54AE6A8BD61</object-id><object-id xmlns:xlink="http://www.w3.org/1999/xlink" content-type="doi" xlink:type="simple">10.3897/BDJ.9.e72336.figure2</object-id><label>Figure 2.</label><caption><p><italic><tp:taxon-name><tp:taxon-name-part taxon-name-part-type="genus" reg="Hessebius">Hessebius</tp:taxon-name-part><tp:taxon-name-part taxon-name-part-type="species" reg="crassifemoralis">crassifemoralis</tp:taxon-name-part></tp:taxon-name></italic> sp. nov. <bold>A.</bold> posterior segments and gonopods in female paratype, ventral view; <bold>B.</bold> apical claw of gonopods in female paratype, dorsal view; <bold>C.</bold> apical claw of gonopods in female paratype, ventral view; <bold>D.</bold> gonopods in female paratype, lateral view; <bold>E.</bold> posterior segments and gonopods in male holotype, ventral view; <bold>F.</bold> male legs 15, holotype, dorsal view; <bold>G.</bold> femur of male legs 15, holotype, dorsal view. Arrowheads (B–D) refer to small subtriangular denticle.</p></caption><graphic xmlns:xlink="http://www.w3.org/1999/xlink" xlink:href="bdj-09-e72336-g002.jpg" position="float" id="oo_564297.jpg" orientation="portrait" xlink:type="simple"><uri content-type="original_file" xlink:type="simple">https://binary.pensoft.net/fig/564297</uri></graphic></fig><table-wrap id="T7323265" position="float" orientation="portrait"><label>Table 1.</label><caption><p>Leg plectrotaxy of <italic><tp:taxon-name><tp:taxon-name-part taxon-name-part-type="genus" reg="Hessebius">Hessebius</tp:taxon-name-part><tp:taxon-name-part taxon-name-part-type="species" reg="crassifemoralis">crassifemoralis</tp:taxon-name-part></tp:taxon-name></italic> sp. n., females (n = 8).</p></caption><table rules="all" border="0"><tbody><tr><td rowspan="2" colspan="1">Legs</td><td rowspan="1" colspan="5">Ventral</td><td rowspan="1" colspan="5">Dorsal</td></tr><tr><td rowspan="1" colspan="1">C</td><td rowspan="1" colspan="1">Tr</td><td rowspan="1" colspan="1">P</td><td rowspan="1" colspan="1">F</td><td rowspan="1" colspan="1">Ti</td><td rowspan="1" colspan="1">C</td><td rowspan="1" colspan="1">Tr</td><td rowspan="1" colspan="1">P</td><td rowspan="1" colspan="1">F</td><td rowspan="1" colspan="1">Ti</td></tr><tr><td rowspan="1" colspan="1">1</td><td rowspan="1" colspan="1"/><td rowspan="1" colspan="1"/><td rowspan="1" colspan="1">p</td><td rowspan="1" colspan="1">am</td><td rowspan="1" colspan="1">m</td><td rowspan="1" colspan="1"/><td rowspan="1" colspan="1"/><td rowspan="1" colspan="1">p</td><td rowspan="1" colspan="1">a</td><td rowspan="1" colspan="1">a</td></tr><tr><td rowspan="1" colspan="1">2</td><td rowspan="1" colspan="1"/><td rowspan="1" colspan="1"/><td rowspan="1" colspan="1">p</td><td rowspan="1" colspan="1">am</td><td rowspan="1" colspan="1">m</td><td rowspan="1" colspan="1"/><td rowspan="1" colspan="1"/><td rowspan="1" colspan="1">p</td><td rowspan="1" colspan="1">ap</td><td rowspan="1" colspan="1">a</td></tr><tr><td rowspan="1" colspan="1">3</td><td rowspan="1" colspan="1"/><td rowspan="1" colspan="1"/><td rowspan="1" colspan="1">p</td><td rowspan="1" colspan="1">am</td><td rowspan="1" colspan="1">m</td><td rowspan="1" colspan="1"/><td rowspan="1" colspan="1"/><td rowspan="1" colspan="1">ap</td><td rowspan="1" colspan="1">ap</td><td rowspan="1" colspan="1">ap</td></tr><tr><td rowspan="1" colspan="1">4-5</td><td rowspan="1" colspan="1"/><td rowspan="1" colspan="1"/><td rowspan="1" colspan="1">p</td><td rowspan="1" colspan="1">am</td><td rowspan="1" colspan="1">am</td><td rowspan="1" colspan="1"/><td rowspan="1" colspan="1"/><td rowspan="1" colspan="1">ap</td><td rowspan="1" colspan="1">ap</td><td rowspan="1" colspan="1">ap</td></tr><tr><td rowspan="1" colspan="1">6</td><td rowspan="1" colspan="1"/><td rowspan="1" colspan="1"/><td rowspan="1" colspan="1">p</td><td rowspan="1" colspan="1">amp</td><td rowspan="1" colspan="1">am</td><td rowspan="1" colspan="1"/><td rowspan="1" colspan="1"/><td rowspan="1" colspan="1">ap</td><td rowspan="1" colspan="1">ap</td><td rowspan="1" colspan="1">ap</td></tr><tr><td rowspan="1" colspan="1">7-9</td><td rowspan="1" colspan="1"/><td rowspan="1" colspan="1"/><td rowspan="1" colspan="1">mp</td><td rowspan="1" colspan="1">amp</td><td rowspan="1" colspan="1">am</td><td rowspan="1" colspan="1"/><td rowspan="1" colspan="1"/><td rowspan="1" colspan="1">ap</td><td rowspan="1" colspan="1">ap</td><td rowspan="1" colspan="1">ap</td></tr><tr><td rowspan="1" colspan="1">10</td><td rowspan="1" colspan="1"/><td rowspan="1" colspan="1"/><td rowspan="1" colspan="1">mp</td><td rowspan="1" colspan="1">amp</td><td rowspan="1" colspan="1">am</td><td rowspan="1" colspan="1"/><td rowspan="1" colspan="1"/><td rowspan="1" colspan="1">amp</td><td rowspan="1" colspan="1">ap</td><td rowspan="1" colspan="1">ap</td></tr><tr><td rowspan="1" colspan="1">11</td><td rowspan="1" colspan="1"/><td rowspan="1" colspan="1"/><td rowspan="1" colspan="1">mp</td><td rowspan="1" colspan="1">amp</td><td rowspan="1" colspan="1">am</td><td rowspan="1" colspan="1"/><td rowspan="1" colspan="1"/><td rowspan="1" colspan="1">amp</td><td rowspan="1" colspan="1">ap</td><td rowspan="1" colspan="1">ap</td></tr><tr><td rowspan="1" colspan="1">12</td><td rowspan="1" colspan="1"/><td rowspan="1" colspan="1"/><td rowspan="1" colspan="1">mp</td><td rowspan="1" colspan="1">amp</td><td rowspan="1" colspan="1">am</td><td rowspan="1" colspan="1"/><td rowspan="1" colspan="1"/><td rowspan="1" colspan="1">amp</td><td rowspan="1" colspan="1">p</td><td rowspan="1" colspan="1">p</td></tr><tr><td rowspan="1" colspan="1">13</td><td rowspan="1" colspan="1"/><td rowspan="1" colspan="1">m</td><td rowspan="1" colspan="1">amp</td><td rowspan="1" colspan="1">amp</td><td rowspan="1" colspan="1">am</td><td rowspan="1" colspan="1">(a)</td><td rowspan="1" colspan="1"/><td rowspan="1" colspan="1">amp</td><td rowspan="1" colspan="1">p</td><td rowspan="1" colspan="1">p</td></tr><tr><td rowspan="1" colspan="1">14</td><td rowspan="1" colspan="1"/><td rowspan="1" colspan="1">m</td><td rowspan="1" colspan="1">amp</td><td rowspan="1" colspan="1">am</td><td rowspan="1" colspan="1">m</td><td rowspan="1" colspan="1">a</td><td rowspan="1" colspan="1"/><td rowspan="1" colspan="1">amp</td><td rowspan="1" colspan="1">p</td><td rowspan="1" colspan="1"/></tr><tr><td rowspan="1" colspan="1">15</td><td rowspan="1" colspan="1"/><td rowspan="1" colspan="1">m</td><td rowspan="1" colspan="1">amp</td><td rowspan="1" colspan="1">am</td><td rowspan="1" colspan="1"/><td rowspan="1" colspan="1">a</td><td rowspan="1" colspan="1">(m)</td><td rowspan="1" colspan="1">amp</td><td rowspan="1" colspan="1"/><td rowspan="1" colspan="1"/></tr></tbody></table><table-wrap-foot><p>Letters in brackets indicate variable spines.</p></table-wrap-foot></table-wrap><table-wrap id="T7323283" position="float" orientation="portrait"><label>Table 2.</label><caption><p>Leg plectrotaxy of <italic><tp:taxon-name><tp:taxon-name-part taxon-name-part-type="genus" reg="Hessebius">Hessebius</tp:taxon-name-part><tp:taxon-name-part taxon-name-part-type="species" reg="crassifemoralis">crassifemoralis</tp:taxon-name-part></tp:taxon-name></italic> sp. n., males (n = 4).</p></caption><table rules="all" border="0"><tbody><tr><td rowspan="2" colspan="1">Legs</td><td rowspan="1" colspan="5">Ventral</td><td rowspan="1" colspan="5">Dorsal</td></tr><tr><td rowspan="1" colspan="1">C</td><td rowspan="1" colspan="1">Tr</td><td rowspan="1" colspan="1">P</td><td rowspan="1" colspan="1">F</td><td rowspan="1" colspan="1">Ti</td><td rowspan="1" colspan="1">C</td><td rowspan="1" colspan="1">Tr</td><td rowspan="1" colspan="1">P</td><td rowspan="1" colspan="1">F</td><td rowspan="1" colspan="1">Ti</td></tr><tr><td rowspan="1" colspan="1">1</td><td rowspan="1" colspan="1"/><td rowspan="1" colspan="1"/><td rowspan="1" colspan="1">p</td><td rowspan="1" colspan="1">a</td><td rowspan="1" colspan="1">am</td><td rowspan="1" colspan="1"/><td rowspan="1" colspan="1"/><td rowspan="1" colspan="1">p</td><td rowspan="1" colspan="1">a</td><td rowspan="1" colspan="1">a</td></tr><tr><td rowspan="1" colspan="1">2-3</td><td rowspan="1" colspan="1"/><td rowspan="1" colspan="1"/><td rowspan="1" colspan="1">p</td><td rowspan="1" colspan="1">am</td><td rowspan="1" colspan="1">am</td><td rowspan="1" colspan="1"/><td rowspan="1" colspan="1"/><td rowspan="1" colspan="1">p</td><td rowspan="1" colspan="1">ap</td><td rowspan="1" colspan="1">ap</td></tr><tr><td rowspan="1" colspan="1">4-6</td><td rowspan="1" colspan="1"/><td rowspan="1" colspan="1"/><td rowspan="1" colspan="1">p</td><td rowspan="1" colspan="1">am</td><td rowspan="1" colspan="1">am</td><td rowspan="1" colspan="1"/><td rowspan="1" colspan="1"/><td rowspan="1" colspan="1">p</td><td rowspan="1" colspan="1">ap</td><td rowspan="1" colspan="1">ap</td></tr><tr><td rowspan="1" colspan="1">7</td><td rowspan="1" colspan="1"/><td rowspan="1" colspan="1"/><td rowspan="1" colspan="1">p</td><td rowspan="1" colspan="1">am(p)</td><td rowspan="1" colspan="1">am</td><td rowspan="1" colspan="1"/><td rowspan="1" colspan="1"/><td rowspan="1" colspan="1">ap</td><td rowspan="1" colspan="1">ap</td><td rowspan="1" colspan="1">ap</td></tr><tr><td rowspan="1" colspan="1">8-10</td><td rowspan="1" colspan="1"/><td rowspan="1" colspan="1"/><td rowspan="1" colspan="1">mp</td><td rowspan="1" colspan="1">amp</td><td rowspan="1" colspan="1">am</td><td rowspan="1" colspan="1"/><td rowspan="1" colspan="1"/><td rowspan="1" colspan="1">ap</td><td rowspan="1" colspan="1">ap</td><td rowspan="1" colspan="1">ap</td></tr><tr><td rowspan="1" colspan="1">11-12</td><td rowspan="1" colspan="1"/><td rowspan="1" colspan="1"/><td rowspan="1" colspan="1">mp</td><td rowspan="1" colspan="1">amp</td><td rowspan="1" colspan="1">am</td><td rowspan="1" colspan="1"/><td rowspan="1" colspan="1"/><td rowspan="1" colspan="1">amp</td><td rowspan="1" colspan="1">ap</td><td rowspan="1" colspan="1">ap</td></tr><tr><td rowspan="1" colspan="1">13</td><td rowspan="1" colspan="1"/><td rowspan="1" colspan="1"/><td rowspan="1" colspan="1">mp</td><td rowspan="1" colspan="1">amp</td><td rowspan="1" colspan="1">(a)m</td><td rowspan="1" colspan="1"/><td rowspan="1" colspan="1"/><td rowspan="1" colspan="1">amp</td><td rowspan="1" colspan="1">p</td><td rowspan="1" colspan="1">p</td></tr><tr><td rowspan="1" colspan="1">14</td><td rowspan="1" colspan="1"/><td rowspan="1" colspan="1">m</td><td rowspan="1" colspan="1">amp</td><td rowspan="1" colspan="1">am</td><td rowspan="1" colspan="1">m</td><td rowspan="1" colspan="1"/><td rowspan="1" colspan="1"/><td rowspan="1" colspan="1">amp</td><td rowspan="1" colspan="1">p</td><td rowspan="1" colspan="1"/></tr><tr><td rowspan="1" colspan="1">15</td><td rowspan="1" colspan="1"/><td rowspan="1" colspan="1">m</td><td rowspan="1" colspan="1">amp</td><td rowspan="1" colspan="1">am</td><td rowspan="1" colspan="1"/><td rowspan="1" colspan="1">a</td><td rowspan="1" colspan="1"/><td rowspan="1" colspan="1">amp</td><td rowspan="1" colspan="1">(p)</td><td rowspan="1" colspan="1"/></tr></tbody></table><table-wrap-foot><p>Letters in brackets indicate variable spines.</p></table-wrap-foot></table-wrap></tp:treatment-sec></tp:taxon-treatment>
